# Supplementary material for: Reliability and reproducibility of disc-foveal angle measurements by non-mydriatic fundus photography
Source: PLoS One. 2018 Jan 25;13(1):e0191007. doi: 10.1371/journal.pone.0191007 (PMC5784919; doi:10.1371/journal.pone.0191007)
Supplement: S1 Table — (XLSX) [file pone.0191007.s001.xlsx]

## Sheet: Feuil1
Observers	RNM	Laterality	Patient	Group	Torsion
Observer 1	1	Right Eye	P1	V-pattern	11.7845
Observer 1	1	Right Eye	P2	V-pattern	9.57931
Observer 1	1	Right Eye	P3	V-pattern	22.266
Observer 1	1	Right Eye	P4	V-pattern	13.2531
Observer 1	1	Right Eye	P5	V-pattern	24.1694
Observer 1	1	Right Eye	P6	V-pattern	16.6201
Observer 1	1	Right Eye	P7	V-pattern	23.8727
Observer 1	1	Right Eye	P8	V-pattern	16.0461
Observer 1	1	Right Eye	P9	V-pattern	15.6385
Observer 1	1	Right Eye	P10	V-pattern	17.9489
Observer 1	1	Right Eye	P11	V-pattern	20.7326
Observer 1	1	Right Eye	P12	V-pattern	20.3198
Observer 1	1	Right Eye	P13	V-pattern	18.7353
Observer 1	1	Right Eye	P14	V-pattern	17.8945
Observer 1	1	Right Eye	P15	V-pattern	30.6819
Observer 1	1	Right Eye	P16	V-pattern	24.6145
Observer 1	1	Right Eye	P17	V-pattern	16.019
Observer 1	1	Right Eye	P18	V-pattern	12.9758
Observer 1	1	Right Eye	P19	V-pattern	13.3765
Observer 1	1	Right Eye	P20	A-pattern	-1.11653
Observer 1	1	Right Eye	P21	A-pattern	7.12582
Observer 1	1	Right Eye	P22	A-pattern	-12.363
Observer 1	1	Right Eye	P23	A-pattern	0.825415
Observer 1	1	Right Eye	P24	A-pattern	-4.47539
Observer 1	1	Right Eye	P25	normal	1.90951
Observer 1	1	Right Eye	P26	normal	6.80153
Observer 1	1	Right Eye	P27	normal	6.74338
Observer 1	1	Right Eye	P28	normal	9.70047
Observer 1	1	Right Eye	P29	normal	2.69325
Observer 1	1	Right Eye	P30	normal	11.4886
Observer 1	1	Right Eye	P31	normal	4.62017
Observer 1	1	Right Eye	P32	normal	3.73717
Observer 1	1	Right Eye	P33	normal	9.48735
Observer 1	1	Right Eye	P34	normal	-0.691465
Observer 1	1	Right Eye	P35	normal	7.88145
Observer 1	1	Right Eye	P36	normal	8.96866
Observer 1	1	Right Eye	P37	normal	3.712
Observer 1	1	Right Eye	P38	normal	1.98902
Observer 1	1	Right Eye	P39	normal	2.17167
Observer 1	1	Right Eye	P40	normal	9.60657
Observer 1	1	Right Eye	P41	normal	5.15936
Observer 1	1	Right Eye	P42	normal	4.04215
Observer 1	1	Right Eye	P43	normal	6.12861
Observer 1	1	Right Eye	P44	normal	2.86012
Observer 1	1	Right Eye	P45	normal	0.191653
Observer 1	1	Right Eye	P46	normal	6.64558
Observer 1	1	Right Eye	P47	normal	5.3707
Observer 1	1	Right Eye	P48	normal	8.69492
Observer 1	1	Right Eye	P49	normal	7.42796
Observer 1	1	Right Eye	P50	normal	9.65772
Observer 1	1	Right Eye	P51	normal	1.08229
Observer 1	1	Left Eye	P1	V-pattern	12.2498
Observer 1	1	Left Eye	P2	V-pattern	11.1211
Observer 1	1	Left Eye	P3	V-pattern	19.4487
Observer 1	1	Left Eye	P4	V-pattern	26.3571
Observer 1	1	Left Eye	P5	V-pattern	16.9614
Observer 1	1	Left Eye	P6	V-pattern	22.5183
Observer 1	1	Left Eye	P7	V-pattern	23.3184
Observer 1	1	Left Eye	P8	V-pattern	16.6858
Observer 1	1	Left Eye	P9	V-pattern	8.50457
Observer 1	1	Left Eye	P10	V-pattern	15.1011
Observer 1	1	Left Eye	P11	V-pattern	20.5382
Observer 1	1	Left Eye	P12	V-pattern	14.269
Observer 1	1	Left Eye	P13	V-pattern	14.5656
Observer 1	1	Left Eye	P14	V-pattern	24.057
Observer 1	1	Left Eye	P15	V-pattern	29.7555
Observer 1	1	Left Eye	P16	V-pattern	25.5809
Observer 1	1	Left Eye	P17	V-pattern	11.3243
Observer 1	1	Left Eye	P18	V-pattern	15.4631
Observer 1	1	Left Eye	P19	V-pattern	18.2303
Observer 1	1	Left Eye	P20	A-pattern	-10.9106
Observer 1	1	Left Eye	P21	A-pattern	-5.49896
Observer 1	1	Left Eye	P22	A-pattern	-7.14991
Observer 1	1	Left Eye	P23	A-pattern	-6.44015
Observer 1	1	Left Eye	P24	A-pattern	-1.84195
Observer 1	1	Left Eye	P25	normal	11.669
Observer 1	1	Left Eye	P26	normal	6.61441
Observer 1	1	Left Eye	P27	normal	9.43755
Observer 1	1	Left Eye	P28	normal	10.5058
Observer 1	1	Left Eye	P29	normal	12.7508
Observer 1	1	Left Eye	P30	normal	8.59235
Observer 1	1	Left Eye	P31	normal	14.4575
Observer 1	1	Left Eye	P32	normal	1.8482
Observer 1	1	Left Eye	P33	normal	6.72663
Observer 1	1	Left Eye	P34	normal	12.7572
Observer 1	1	Left Eye	P35	normal	6.74725
Observer 1	1	Left Eye	P36	normal	1.63825
Observer 1	1	Left Eye	P37	normal	8.10665
Observer 1	1	Left Eye	P38	normal	4.72544
Observer 1	1	Left Eye	P39	normal	14.2432
Observer 1	1	Left Eye	P40	normal	4.1757
Observer 1	1	Left Eye	P41	normal	8.40739
Observer 1	1	Left Eye	P42	normal	3.73328
Observer 1	1	Left Eye	P43	normal	3.05444
Observer 1	1	Left Eye	P44	normal	6.79401
Observer 1	1	Left Eye	P45	normal	5.74972
Observer 1	1	Left Eye	P46	normal	6.34844
Observer 1	1	Left Eye	P47	normal	16.9586
Observer 1	1	Left Eye	P48	normal	14.4611
Observer 1	1	Left Eye	P49	normal	6.24507
Observer 1	1	Left Eye	P50	normal	13.115
Observer 1	1	Left Eye	P51	normal	6.55366
Observer 1	2	Right Eye	P1	V-pattern	13.1489
Observer 1	2	Right Eye	P2	V-pattern	11.897
Observer 1	2	Right Eye	P3	V-pattern	20.9404
Observer 1	2	Right Eye	P4	V-pattern	17.8977
Observer 1	2	Right Eye	P5	V-pattern	22.6799
Observer 1	2	Right Eye	P6	V-pattern	16.615
Observer 1	2	Right Eye	P7	V-pattern	25.9504
Observer 1	2	Right Eye	P8	V-pattern	14.2849
Observer 1	2	Right Eye	P9	V-pattern	18.5034
Observer 1	2	Right Eye	P10	V-pattern	13.3103
Observer 1	2	Right Eye	P11	V-pattern	22.7061
Observer 1	2	Right Eye	P12	V-pattern	16.2215
Observer 1	2	Right Eye	P13	V-pattern	16.4089
Observer 1	2	Right Eye	P14	V-pattern	24.3944
Observer 1	2	Right Eye	P15	V-pattern	35.6863
Observer 1	2	Right Eye	P16	V-pattern	23.9596
Observer 1	2	Right Eye	P17	V-pattern	12.7803
Observer 1	2	Right Eye	P18	V-pattern	9.43075
Observer 1	2	Right Eye	P19	V-pattern	17.8354
Observer 1	2	Right Eye	P20	A-pattern	-2.06332
Observer 1	2	Right Eye	P21	A-pattern	5.32379
Observer 1	2	Right Eye	P22	A-pattern	-12.1856
Observer 1	2	Right Eye	P23	A-pattern	0.8863
Observer 1	2	Right Eye	P24	A-pattern	-4.17355
Observer 1	2	Right Eye	P25	normal	1.20788
Observer 1	2	Right Eye	P26	normal	3.21712
Observer 1	2	Right Eye	P27	normal	6.09244
Observer 1	2	Right Eye	P28	normal	7.73417
Observer 1	2	Right Eye	P29	normal	4.40881
Observer 1	2	Right Eye	P30	normal	7.09116
Observer 1	2	Right Eye	P31	normal	5.25194
Observer 1	2	Right Eye	P32	normal	5.14108
Observer 1	2	Right Eye	P33	normal	12.2291
Observer 1	2	Right Eye	P34	normal	-5.18528
Observer 1	2	Right Eye	P35	normal	8.30455
Observer 1	2	Right Eye	P36	normal	-0.772142
Observer 1	2	Right Eye	P37	normal	-1.69938
Observer 1	2	Right Eye	P38	normal	3.00241
Observer 1	2	Right Eye	P39	normal	6.99028
Observer 1	2	Right Eye	P40	normal	11.7207
Observer 1	2	Right Eye	P41	normal	4.95339
Observer 1	2	Right Eye	P42	normal	-0.492099
Observer 1	2	Right Eye	P43	normal	6.18483
Observer 1	2	Right Eye	P44	normal	0.287112
Observer 1	2	Right Eye	P45	normal	7.98156
Observer 1	2	Right Eye	P46	normal	1.95707
Observer 1	2	Right Eye	P47	normal	1.689
Observer 1	2	Right Eye	P48	normal	13.8167
Observer 1	2	Right Eye	P49	normal	8.8671
Observer 1	2	Right Eye	P50	normal	9.51726
Observer 1	2	Right Eye	P51	normal	-0.263208
Observer 1	2	Left Eye	P1	V-pattern	12.0115
Observer 1	2	Left Eye	P2	V-pattern	13.6744
Observer 1	2	Left Eye	P3	V-pattern	26.9444
Observer 1	2	Left Eye	P4	V-pattern	24.9786
Observer 1	2	Left Eye	P5	V-pattern	15.8518
Observer 1	2	Left Eye	P6	V-pattern	24.9385
Observer 1	2	Left Eye	P7	V-pattern	20.5424
Observer 1	2	Left Eye	P8	V-pattern	19.7309
Observer 1	2	Left Eye	P9	V-pattern	8.17471
Observer 1	2	Left Eye	P10	V-pattern	20.4885
Observer 1	2	Left Eye	P11	V-pattern	24.2935
Observer 1	2	Left Eye	P12	V-pattern	19.2554
Observer 1	2	Left Eye	P13	V-pattern	20.4962
Observer 1	2	Left Eye	P14	V-pattern	28.8211
Observer 1	2	Left Eye	P15	V-pattern	43.3816
Observer 1	2	Left Eye	P16	V-pattern	21.9865
Observer 1	2	Left Eye	P17	V-pattern	21.9328
Observer 1	2	Left Eye	P18	V-pattern	16.3762
Observer 1	2	Left Eye	P19	V-pattern	13.9791
Observer 1	2	Left Eye	P20	A-pattern	1.36234
Observer 1	2	Left Eye	P21	A-pattern	-2.50932
Observer 1	2	Left Eye	P22	A-pattern	-4.11576
Observer 1	2	Left Eye	P23	A-pattern	-7.02637
Observer 1	2	Left Eye	P24	A-pattern	5.05752
Observer 1	2	Left Eye	P25	normal	14.2349
Observer 1	2	Left Eye	P26	normal	9.28996
Observer 1	2	Left Eye	P27	normal	13.443
Observer 1	2	Left Eye	P28	normal	12.2647
Observer 1	2	Left Eye	P29	normal	12.5987
Observer 1	2	Left Eye	P30	normal	10.2839
Observer 1	2	Left Eye	P31	normal	12.4778
Observer 1	2	Left Eye	P32	normal	7.26235
Observer 1	2	Left Eye	P33	normal	10.5269
Observer 1	2	Left Eye	P34	normal	13.871
Observer 1	2	Left Eye	P35	normal	4.82165
Observer 1	2	Left Eye	P36	normal	4.17651
Observer 1	2	Left Eye	P37	normal	6.13599
Observer 1	2	Left Eye	P38	normal	6.9119
Observer 1	2	Left Eye	P39	normal	9.26143
Observer 1	2	Left Eye	P40	normal	2.70477
Observer 1	2	Left Eye	P41	normal	5.07881
Observer 1	2	Left Eye	P42	normal	8.57858
Observer 1	2	Left Eye	P43	normal	3.0168
Observer 1	2	Left Eye	P44	normal	7.87569
Observer 1	2	Left Eye	P45	normal	-0.358821
Observer 1	2	Left Eye	P46	normal	10.0211
Observer 1	2	Left Eye	P47	normal	11.4333
Observer 1	2	Left Eye	P48	normal	5.15605
Observer 1	2	Left Eye	P49	normal	10.9733
Observer 1	2	Left Eye	P50	normal	10.9534
Observer 1	2	Left Eye	P51	normal	8.77183
Observer 2	1	Right Eye	P1	V-pattern	13.6012
Observer 2	1	Right Eye	P2	V-pattern	11.8478
Observer 2	1	Right Eye	P3	V-pattern	22.1336
Observer 2	1	Right Eye	P4	V-pattern	15.7006
Observer 2	1	Right Eye	P5	V-pattern	21.6175
Observer 2	1	Right Eye	P6	V-pattern	16.058
Observer 2	1	Right Eye	P7	V-pattern	22.1924
Observer 2	1	Right Eye	P8	V-pattern	16.1141
Observer 2	1	Right Eye	P9	V-pattern	13.0378
Observer 2	1	Right Eye	P10	V-pattern	17.8352
Observer 2	1	Right Eye	P11	V-pattern	23.0674
Observer 2	1	Right Eye	P12	V-pattern	18.0952
Observer 2	1	Right Eye	P13	V-pattern	16.3517
Observer 2	1	Right Eye	P14	V-pattern	17.8867
Observer 2	1	Right Eye	P15	V-pattern	30.9287
Observer 2	1	Right Eye	P16	V-pattern	23.0609
Observer 2	1	Right Eye	P17	V-pattern	7.77908
Observer 2	1	Right Eye	P18	V-pattern	10.2215
Observer 2	1	Right Eye	P19	V-pattern	11.9955
Observer 2	1	Right Eye	P20	A-pattern	0.975416
Observer 2	1	Right Eye	P21	A-pattern	4.44075
Observer 2	1	Right Eye	P22	A-pattern	-13.7227
Observer 2	1	Right Eye	P23	A-pattern	0.823587
Observer 2	1	Right Eye	P24	A-pattern	-6.36952
Observer 2	1	Right Eye	P25	normal	3.75991
Observer 2	1	Right Eye	P26	normal	5.42195
Observer 2	1	Right Eye	P27	normal	3.13266
Observer 2	1	Right Eye	P28	normal	9.21392
Observer 2	1	Right Eye	P29	normal	3.51047
Observer 2	1	Right Eye	P30	normal	12.1778
Observer 2	1	Right Eye	P31	normal	2.17206
Observer 2	1	Right Eye	P32	normal	5.10973
Observer 2	1	Right Eye	P33	normal	8.89394
Observer 2	1	Right Eye	P34	normal	-0.455361
Observer 2	1	Right Eye	P35	normal	7.5395
Observer 2	1	Right Eye	P36	normal	6.81723
Observer 2	1	Right Eye	P37	normal	5.23877
Observer 2	1	Right Eye	P38	normal	1.42047
Observer 2	1	Right Eye	P39	normal	3.42177
Observer 2	1	Right Eye	P40	normal	9.99984
Observer 2	1	Right Eye	P41	normal	6.51361
Observer 2	1	Right Eye	P42	normal	5.18716
Observer 2	1	Right Eye	P43	normal	8.0034
Observer 2	1	Right Eye	P44	normal	2.05331
Observer 2	1	Right Eye	P45	normal	0.731335
Observer 2	1	Right Eye	P46	normal	9.84014
Observer 2	1	Right Eye	P47	normal	1.80895
Observer 2	1	Right Eye	P48	normal	11.7061
Observer 2	1	Right Eye	P49	normal	7.06247
Observer 2	1	Right Eye	P50	normal	4.26184
Observer 2	1	Right Eye	P51	normal	-3.85837
Observer 2	1	Left Eye	P1	V-pattern	11.9991
Observer 2	1	Left Eye	P2	V-pattern	8.60089
Observer 2	1	Left Eye	P3	V-pattern	25.8445
Observer 2	1	Left Eye	P4	V-pattern	27.4049
Observer 2	1	Left Eye	P5	V-pattern	18.0916
Observer 2	1	Left Eye	P6	V-pattern	23.3725
Observer 2	1	Left Eye	P7	V-pattern	22.7376
Observer 2	1	Left Eye	P8	V-pattern	15.8898
Observer 2	1	Left Eye	P9	V-pattern	4.02371
Observer 2	1	Left Eye	P10	V-pattern	15.2788
Observer 2	1	Left Eye	P11	V-pattern	25.6997
Observer 2	1	Left Eye	P12	V-pattern	13.8715
Observer 2	1	Left Eye	P13	V-pattern	10.8244
Observer 2	1	Left Eye	P14	V-pattern	18.642
Observer 2	1	Left Eye	P15	V-pattern	30.5033
Observer 2	1	Left Eye	P16	V-pattern	25.2946
Observer 2	1	Left Eye	P17	V-pattern	9.20168
Observer 2	1	Left Eye	P18	V-pattern	18.0296
Observer 2	1	Left Eye	P19	V-pattern	18.7984
Observer 2	1	Left Eye	P20	A-pattern	-12.2865
Observer 2	1	Left Eye	P21	A-pattern	-4.74967
Observer 2	1	Left Eye	P22	A-pattern	-6.40523
Observer 2	1	Left Eye	P23	A-pattern	-6.42677
Observer 2	1	Left Eye	P24	A-pattern	0.614821
Observer 2	1	Left Eye	P25	normal	14.1239
Observer 2	1	Left Eye	P26	normal	3.66056
Observer 2	1	Left Eye	P27	normal	6.00447
Observer 2	1	Left Eye	P28	normal	12.4357
Observer 2	1	Left Eye	P29	normal	14.0869
Observer 2	1	Left Eye	P30	normal	9.30807
Observer 2	1	Left Eye	P31	normal	14.1993
Observer 2	1	Left Eye	P32	normal	0.752515
Observer 2	1	Left Eye	P33	normal	12.3933
Observer 2	1	Left Eye	P34	normal	15.3252
Observer 2	1	Left Eye	P35	normal	8.80519
Observer 2	1	Left Eye	P36	normal	0.207858
Observer 2	1	Left Eye	P37	normal	10.2947
Observer 2	1	Left Eye	P38	normal	3.27977
Observer 2	1	Left Eye	P39	normal	14.9458
Observer 2	1	Left Eye	P40	normal	2.40342
Observer 2	1	Left Eye	P41	normal	8.095
Observer 2	1	Left Eye	P42	normal	4.95947
Observer 2	1	Left Eye	P43	normal	2.81693
Observer 2	1	Left Eye	P44	normal	6.30418
Observer 2	1	Left Eye	P45	normal	2.77853
Observer 2	1	Left Eye	P46	normal	7.7269
Observer 2	1	Left Eye	P47	normal	16.3795
Observer 2	1	Left Eye	P48	normal	17.4102
Observer 2	1	Left Eye	P49	normal	6.76009
Observer 2	1	Left Eye	P50	normal	13.5635
Observer 2	1	Left Eye	P51	normal	7.03463
Observer 2	2	Right Eye	P1	V-pattern	14.6725
Observer 2	2	Right Eye	P2	V-pattern	4.40459
Observer 2	2	Right Eye	P3	V-pattern	22.1573
Observer 2	2	Right Eye	P4	V-pattern	16.8425
Observer 2	2	Right Eye	P5	V-pattern	19.8415
Observer 2	2	Right Eye	P6	V-pattern	17.5768
Observer 2	2	Right Eye	P7	V-pattern	24.8659
Observer 2	2	Right Eye	P8	V-pattern	15.7727
Observer 2	2	Right Eye	P9	V-pattern	15.9257
Observer 2	2	Right Eye	P10	V-pattern	12.8067
Observer 2	2	Right Eye	P11	V-pattern	25.1757
Observer 2	2	Right Eye	P12	V-pattern	12.909
Observer 2	2	Right Eye	P13	V-pattern	11.7745
Observer 2	2	Right Eye	P14	V-pattern	24.2842
Observer 2	2	Right Eye	P15	V-pattern	36.2288
Observer 2	2	Right Eye	P16	V-pattern	23.3612
Observer 2	2	Right Eye	P17	V-pattern	0.110485
Observer 2	2	Right Eye	P18	V-pattern	7.45434
Observer 2	2	Right Eye	P19	V-pattern	16.6179
Observer 2	2	Right Eye	P20	A-pattern	-0.0726172
Observer 2	2	Right Eye	P21	A-pattern	2.35102
Observer 2	2	Right Eye	P22	A-pattern	-13.7191
Observer 2	2	Right Eye	P23	A-pattern	0.0591028
Observer 2	2	Right Eye	P24	A-pattern	-5.44206
Observer 2	2	Right Eye	P25	normal	3.33463
Observer 2	2	Right Eye	P26	normal	1.9959
Observer 2	2	Right Eye	P27	normal	1.50804
Observer 2	2	Right Eye	P28	normal	7.62766
Observer 2	2	Right Eye	P29	normal	5.34013
Observer 2	2	Right Eye	P30	normal	8.66606
Observer 2	2	Right Eye	P31	normal	2.80007
Observer 2	2	Right Eye	P32	normal	6.34036
Observer 2	2	Right Eye	P33	normal	11.6327
Observer 2	2	Right Eye	P34	normal	-4.29725
Observer 2	2	Right Eye	P35	normal	9.55843
Observer 2	2	Right Eye	P36	normal	-3.90466
Observer 2	2	Right Eye	P37	normal	9.32437
Observer 2	2	Right Eye	P38	normal	2.41809
Observer 2	2	Right Eye	P39	normal	8.93926
Observer 2	2	Right Eye	P40	normal	9.47539
Observer 2	2	Right Eye	P41	normal	6.01038
Observer 2	2	Right Eye	P42	normal	-1.38408
Observer 2	2	Right Eye	P43	normal	7.08403
Observer 2	2	Right Eye	P44	normal	0.393042
Observer 2	2	Right Eye	P45	normal	8.47157
Observer 2	2	Right Eye	P46	normal	1.61282
Observer 2	2	Right Eye	P47	normal	-2.33566
Observer 2	2	Right Eye	P48	normal	16.7072
Observer 2	2	Right Eye	P49	normal	8.30392
Observer 2	2	Right Eye	P50	normal	4.35724
Observer 2	2	Right Eye	P51	normal	-5.47126
Observer 2	2	Left Eye	P1	V-pattern	12.1543
Observer 2	2	Left Eye	P2	V-pattern	11.7192
Observer 2	2	Left Eye	P3	V-pattern	18.3032
Observer 2	2	Left Eye	P4	V-pattern	24.8152
Observer 2	2	Left Eye	P5	V-pattern	17.1428
Observer 2	2	Left Eye	P6	V-pattern	26.209
Observer 2	2	Left Eye	P7	V-pattern	19.0628
Observer 2	2	Left Eye	P8	V-pattern	15.8898
Observer 2	2	Left Eye	P9	V-pattern	4.06792
Observer 2	2	Left Eye	P10	V-pattern	19.6292
Observer 2	2	Left Eye	P11	V-pattern	21.6931
Observer 2	2	Left Eye	P12	V-pattern	19.1217
Observer 2	2	Left Eye	P13	V-pattern	16.5426
Observer 2	2	Left Eye	P14	V-pattern	23.4231
Observer 2	2	Left Eye	P15	V-pattern	44.6065
Observer 2	2	Left Eye	P16	V-pattern	21.7538
Observer 2	2	Left Eye	P17	V-pattern	19.6392
Observer 2	2	Left Eye	P18	V-pattern	15.9409
Observer 2	2	Left Eye	P19	V-pattern	14.6748
Observer 2	2	Left Eye	P20	A-pattern	-0.150403
Observer 2	2	Left Eye	P21	A-pattern	-1.98193
Observer 2	2	Left Eye	P22	A-pattern	-3.56253
Observer 2	2	Left Eye	P23	A-pattern	-5.51069
Observer 2	2	Left Eye	P24	A-pattern	7.81998
Observer 2	2	Left Eye	P25	normal	16.8901
Observer 2	2	Left Eye	P26	normal	7.44226
Observer 2	2	Left Eye	P27	normal	8.42457
Observer 2	2	Left Eye	P28	normal	14.2154
Observer 2	2	Left Eye	P29	normal	13.8647
Observer 2	2	Left Eye	P30	normal	10.8217
Observer 2	2	Left Eye	P31	normal	12.2909
Observer 2	2	Left Eye	P32	normal	6.10126
Observer 2	2	Left Eye	P33	normal	13.1211
Observer 2	2	Left Eye	P34	normal	24.1958
Observer 2	2	Left Eye	P35	normal	6.79845
Observer 2	2	Left Eye	P36	normal	2.61914
Observer 2	2	Left Eye	P37	normal	9.26359
Observer 2	2	Left Eye	P38	normal	6.88338
Observer 2	2	Left Eye	P39	normal	9.93199
Observer 2	2	Left Eye	P40	normal	1.58353
Observer 2	2	Left Eye	P41	normal	4.33963
Observer 2	2	Left Eye	P42	normal	9.66727
Observer 2	2	Left Eye	P43	normal	2.86198
Observer 2	2	Left Eye	P44	normal	7.57157
Observer 2	2	Left Eye	P45	normal	-3.99
Observer 2	2	Left Eye	P46	normal	10.5879
Observer 2	2	Left Eye	P47	normal	10.2134
Observer 2	2	Left Eye	P48	normal	5.07809
Observer 2	2	Left Eye	P49	normal	11.939
Observer 2	2	Left Eye	P50	normal	11.3527
Observer 2	2	Left Eye	P51	normal	7.34821
Observer 3	1	Right Eye	P1	V-pattern	12.0742
Observer 3	1	Right Eye	P2	V-pattern	9.75282
Observer 3	1	Right Eye	P3	V-pattern	21.6288
Observer 3	1	Right Eye	P4	V-pattern	12.2503
Observer 3	1	Right Eye	P5	V-pattern	24.2313
Observer 3	1	Right Eye	P6	V-pattern	17.3158
Observer 3	1	Right Eye	P7	V-pattern	22.4184
Observer 3	1	Right Eye	P8	V-pattern	15.8762
Observer 3	1	Right Eye	P9	V-pattern	15.3385
Observer 3	1	Right Eye	P10	V-pattern	17.7546
Observer 3	1	Right Eye	P11	V-pattern	20.8854
Observer 3	1	Right Eye	P12	V-pattern	20.5822
Observer 3	1	Right Eye	P13	V-pattern	16.6552
Observer 3	1	Right Eye	P14	V-pattern	18.8436
Observer 3	1	Right Eye	P15	V-pattern	29.9158
Observer 3	1	Right Eye	P16	V-pattern	25.2539
Observer 3	1	Right Eye	P17	V-pattern	15.721
Observer 3	1	Right Eye	P18	V-pattern	13.4421
Observer 3	1	Right Eye	P19	V-pattern	14.584
Observer 3	1	Right Eye	P20	A-pattern	-1.49372
Observer 3	1	Right Eye	P21	A-pattern	5.65261
Observer 3	1	Right Eye	P22	A-pattern	-12.161
Observer 3	1	Right Eye	P23	A-pattern	1.2902
Observer 3	1	Right Eye	P24	A-pattern	-5.17255
Observer 3	1	Right Eye	P25	normal	1.72921
Observer 3	1	Right Eye	P26	normal	7.29527
Observer 3	1	Right Eye	P27	normal	7.22262
Observer 3	1	Right Eye	P28	normal	10.4552
Observer 3	1	Right Eye	P29	normal	2.75406
Observer 3	1	Right Eye	P30	normal	10.9953
Observer 3	1	Right Eye	P31	normal	5.029
Observer 3	1	Right Eye	P32	normal	4.86968
Observer 3	1	Right Eye	P33	normal	9.53339
Observer 3	1	Right Eye	P34	normal	-1.68316
Observer 3	1	Right Eye	P35	normal	8.17046
Observer 3	1	Right Eye	P36	normal	7.6309
Observer 3	1	Right Eye	P37	normal	6.81318
Observer 3	1	Right Eye	P38	normal	4.6787
Observer 3	1	Right Eye	P39	normal	1.65963
Observer 3	1	Right Eye	P40	normal	9.32096
Observer 3	1	Right Eye	P41	normal	6.71404
Observer 3	1	Right Eye	P42	normal	5.59649
Observer 3	1	Right Eye	P43	normal	6.29025
Observer 3	1	Right Eye	P44	normal	3.57918
Observer 3	1	Right Eye	P45	normal	0.931848
Observer 3	1	Right Eye	P46	normal	5.8341
Observer 3	1	Right Eye	P47	normal	5.27209
Observer 3	1	Right Eye	P48	normal	9.42139
Observer 3	1	Right Eye	P49	normal	7.28454
Observer 3	1	Right Eye	P50	normal	9.03909
Observer 3	1	Right Eye	P51	normal	0.927689
Observer 3	1	Left Eye	P1	V-pattern	10.9052
Observer 3	1	Left Eye	P2	V-pattern	11.1248
Observer 3	1	Left Eye	P3	V-pattern	27.9399
Observer 3	1	Left Eye	P4	V-pattern	27.4457
Observer 3	1	Left Eye	P5	V-pattern	17.1195
Observer 3	1	Left Eye	P6	V-pattern	21.9963
Observer 3	1	Left Eye	P7	V-pattern	23.1522
Observer 3	1	Left Eye	P8	V-pattern	15.9568
Observer 3	1	Left Eye	P9	V-pattern	8.75832
Observer 3	1	Left Eye	P10	V-pattern	14.9179
Observer 3	1	Left Eye	P11	V-pattern	23.9954
Observer 3	1	Left Eye	P12	V-pattern	13.9382
Observer 3	1	Left Eye	P13	V-pattern	14.8626
Observer 3	1	Left Eye	P14	V-pattern	23.1269
Observer 3	1	Left Eye	P15	V-pattern	28.7933
Observer 3	1	Left Eye	P16	V-pattern	26.8198
Observer 3	1	Left Eye	P17	V-pattern	8.85196
Observer 3	1	Left Eye	P18	V-pattern	16.2385
Observer 3	1	Left Eye	P19	V-pattern	18.7502
Observer 3	1	Left Eye	P20	A-pattern	0.370791
Observer 3	1	Left Eye	P21	A-pattern	-5.19819
Observer 3	1	Left Eye	P22	A-pattern	-6.26611
Observer 3	1	Left Eye	P23	A-pattern	-7.14053
Observer 3	1	Left Eye	P24	A-pattern	-1.65647
Observer 3	1	Left Eye	P25	normal	11.2374
Observer 3	1	Left Eye	P26	normal	6.90865
Observer 3	1	Left Eye	P27	normal	9.76301
Observer 3	1	Left Eye	P28	normal	10.9102
Observer 3	1	Left Eye	P29	normal	12.8797
Observer 3	1	Left Eye	P30	normal	8.91689
Observer 3	1	Left Eye	P31	normal	14.7382
Observer 3	1	Left Eye	P32	normal	2.97267
Observer 3	1	Left Eye	P33	normal	6.97462
Observer 3	1	Left Eye	P34	normal	12.8441
Observer 3	1	Left Eye	P35	normal	7.79527
Observer 3	1	Left Eye	P36	normal	3.50926
Observer 3	1	Left Eye	P37	normal	8.02315
Observer 3	1	Left Eye	P38	normal	5.81615
Observer 3	1	Left Eye	P39	normal	14.2351
Observer 3	1	Left Eye	P40	normal	6.10973
Observer 3	1	Left Eye	P41	normal	9.1985
Observer 3	1	Left Eye	P42	normal	4.21491
Observer 3	1	Left Eye	P43	normal	2.33655
Observer 3	1	Left Eye	P44	normal	7.40395
Observer 3	1	Left Eye	P45	normal	6.5094
Observer 3	1	Left Eye	P46	normal	11.0944
Observer 3	1	Left Eye	P47	normal	16.9459
Observer 3	1	Left Eye	P48	normal	15.595
Observer 3	1	Left Eye	P49	normal	7.18135
Observer 3	1	Left Eye	P50	normal	13.4259
Observer 3	1	Left Eye	P51	normal	6.29037
Observer 3	2	Right Eye	P1	V-pattern	13.7118
Observer 3	2	Right Eye	P2	V-pattern	12.5124
Observer 3	2	Right Eye	P3	V-pattern	21.0645
Observer 3	2	Right Eye	P4	V-pattern	17.9127
Observer 3	2	Right Eye	P5	V-pattern	22.2567
Observer 3	2	Right Eye	P6	V-pattern	16.7059
Observer 3	2	Right Eye	P7	V-pattern	25.1397
Observer 3	2	Right Eye	P8	V-pattern	13.146
Observer 3	2	Right Eye	P9	V-pattern	18.1621
Observer 3	2	Right Eye	P10	V-pattern	13.1887
Observer 3	2	Right Eye	P11	V-pattern	22.6486
Observer 3	2	Right Eye	P12	V-pattern	16.2912
Observer 3	2	Right Eye	P13	V-pattern	16.0525
Observer 3	2	Right Eye	P14	V-pattern	25.46
Observer 3	2	Right Eye	P15	V-pattern	35.0762
Observer 3	2	Right Eye	P16	V-pattern	24.8729
Observer 3	2	Right Eye	P17	V-pattern	14.772
Observer 3	2	Right Eye	P18	V-pattern	9.32747
Observer 3	2	Right Eye	P19	V-pattern	18.9054
Observer 3	2	Right Eye	P20	A-pattern	-11.4001
Observer 3	2	Right Eye	P21	A-pattern	5.14071
Observer 3	2	Right Eye	P22	A-pattern	-11.6024
Observer 3	2	Right Eye	P23	A-pattern	0.677213
Observer 3	2	Right Eye	P24	A-pattern	-4.44881
Observer 3	2	Right Eye	P25	normal	1.34272
Observer 3	2	Right Eye	P26	normal	3.21733
Observer 3	2	Right Eye	P27	normal	6.16441
Observer 3	2	Right Eye	P28	normal	8.06556
Observer 3	2	Right Eye	P29	normal	4.67698
Observer 3	2	Right Eye	P30	normal	6.93447
Observer 3	2	Right Eye	P31	normal	5.21878
Observer 3	2	Right Eye	P32	normal	6.12276
Observer 3	2	Right Eye	P33	normal	11.9581
Observer 3	2	Right Eye	P34	normal	-5.3742
Observer 3	2	Right Eye	P35	normal	8.71249
Observer 3	2	Right Eye	P36	normal	-0.755412
Observer 3	2	Right Eye	P37	normal	8.23474
Observer 3	2	Right Eye	P38	normal	3.74152
Observer 3	2	Right Eye	P39	normal	5.16274
Observer 3	2	Right Eye	P40	normal	11.7454
Observer 3	2	Right Eye	P41	normal	5.15014
Observer 3	2	Right Eye	P42	normal	0.552535
Observer 3	2	Right Eye	P43	normal	9.80616
Observer 3	2	Right Eye	P44	normal	1.93157
Observer 3	2	Right Eye	P45	normal	8.0442
Observer 3	2	Right Eye	P46	normal	2.19463
Observer 3	2	Right Eye	P47	normal	1.61187
Observer 3	2	Right Eye	P48	normal	13.7352
Observer 3	2	Right Eye	P49	normal	8.61103
Observer 3	2	Right Eye	P50	normal	9.42734
Observer 3	2	Right Eye	P51	normal	-0.26394
Observer 3	2	Left Eye	P1	V-pattern	11.7777
Observer 3	2	Left Eye	P2	V-pattern	14.343
Observer 3	2	Left Eye	P3	V-pattern	21.1286
Observer 3	2	Left Eye	P4	V-pattern	24.1646
Observer 3	2	Left Eye	P5	V-pattern	16.5266
Observer 3	2	Left Eye	P6	V-pattern	24.4898
Observer 3	2	Left Eye	P7	V-pattern	20.5194
Observer 3	2	Left Eye	P8	V-pattern	20.0889
Observer 3	2	Left Eye	P9	V-pattern	8.97628
Observer 3	2	Left Eye	P10	V-pattern	20.842
Observer 3	2	Left Eye	P11	V-pattern	20.6033
Observer 3	2	Left Eye	P12	V-pattern	19.644
Observer 3	2	Left Eye	P13	V-pattern	19.7614
Observer 3	2	Left Eye	P14	V-pattern	28.1241
Observer 3	2	Left Eye	P15	V-pattern	41.7019
Observer 3	2	Left Eye	P16	V-pattern	22.2971
Observer 3	2	Left Eye	P17	V-pattern	20.4729
Observer 3	2	Left Eye	P18	V-pattern	17.1693
Observer 3	2	Left Eye	P19	V-pattern	13.5112
Observer 3	2	Left Eye	P20	A-pattern	1.75162
Observer 3	2	Left Eye	P21	A-pattern	-2.21141
Observer 3	2	Left Eye	P22	A-pattern	-4.10486
Observer 3	2	Left Eye	P23	A-pattern	-7.51278
Observer 3	2	Left Eye	P24	A-pattern	4.36007
Observer 3	2	Left Eye	P25	normal	13.7623
Observer 3	2	Left Eye	P26	normal	9.86861
Observer 3	2	Left Eye	P27	normal	13.8643
Observer 3	2	Left Eye	P28	normal	12.7766
Observer 3	2	Left Eye	P29	normal	12.6826
Observer 3	2	Left Eye	P30	normal	10.6588
Observer 3	2	Left Eye	P31	normal	13.0045
Observer 3	2	Left Eye	P32	normal	8.1337
Observer 3	2	Left Eye	P33	normal	10.6955
Observer 3	2	Left Eye	P34	normal	14.5893
Observer 3	2	Left Eye	P35	normal	5.91509
Observer 3	2	Left Eye	P36	normal	4.95408
Observer 3	2	Left Eye	P37	normal	6.87819
Observer 3	2	Left Eye	P38	normal	8.58069
Observer 3	2	Left Eye	P39	normal	9.94862
Observer 3	2	Left Eye	P40	normal	5.58238
Observer 3	2	Left Eye	P41	normal	5.02203
Observer 3	2	Left Eye	P42	normal	9.49387
Observer 3	2	Left Eye	P43	normal	4.41971
Observer 3	2	Left Eye	P44	normal	8.71004
Observer 3	2	Left Eye	P45	normal	0.338897
Observer 3	2	Left Eye	P46	normal	9.37928
Observer 3	2	Left Eye	P47	normal	11.5871
Observer 3	2	Left Eye	P48	normal	8.89864
Observer 3	2	Left Eye	P49	normal	11.2674
Observer 3	2	Left Eye	P50	normal	11.073
Observer 3	2	Left Eye	P51	normal	7.97167
Observer 4	1	Right Eye	P1	V-pattern	12.1568
Observer 4	1	Right Eye	P2	V-pattern	10.738
Observer 4	1	Right Eye	P3	V-pattern	21.5173
Observer 4	1	Right Eye	P4	V-pattern	12.7158
Observer 4	1	Right Eye	P5	V-pattern	24.9637
Observer 4	1	Right Eye	P6	V-pattern	16.8142
Observer 4	1	Right Eye	P7	V-pattern	21.1936
Observer 4	1	Right Eye	P8	V-pattern	15.2016
Observer 4	1	Right Eye	P9	V-pattern	15.4819
Observer 4	1	Right Eye	P10	V-pattern	16.8824
Observer 4	1	Right Eye	P11	V-pattern	20.6603
Observer 4	1	Right Eye	P12	V-pattern	21.1601
Observer 4	1	Right Eye	P13	V-pattern	18.3258
Observer 4	1	Right Eye	P14	V-pattern	19.0155
Observer 4	1	Right Eye	P15	V-pattern	29.3357
Observer 4	1	Right Eye	P16	V-pattern	22.6332
Observer 4	1	Right Eye	P17	V-pattern	15.5175
Observer 4	1	Right Eye	P18	V-pattern	13.4516
Observer 4	1	Right Eye	P19	V-pattern	13.8037
Observer 4	1	Right Eye	P20	A-pattern	-1.22905
Observer 4	1	Right Eye	P21	A-pattern	7.22136
Observer 4	1	Right Eye	P22	A-pattern	-12.1719
Observer 4	1	Right Eye	P23	A-pattern	1.08437
Observer 4	1	Right Eye	P24	A-pattern	-4.02391
Observer 4	1	Right Eye	P25	normal	2.3604
Observer 4	1	Right Eye	P26	normal	7.71456
Observer 4	1	Right Eye	P27	normal	6.17805
Observer 4	1	Right Eye	P28	normal	9.80234
Observer 4	1	Right Eye	P29	normal	3.48526
Observer 4	1	Right Eye	P30	normal	10.3882
Observer 4	1	Right Eye	P31	normal	4.19134
Observer 4	1	Right Eye	P32	normal	3.98937
Observer 4	1	Right Eye	P33	normal	9.47396
Observer 4	1	Right Eye	P34	normal	-1.26022
Observer 4	1	Right Eye	P35	normal	7.5695
Observer 4	1	Right Eye	P36	normal	7.76588
Observer 4	1	Right Eye	P37	normal	3.76033
Observer 4	1	Right Eye	P38	normal	3.37243
Observer 4	1	Right Eye	P39	normal	1.68285
Observer 4	1	Right Eye	P40	normal	9.85548
Observer 4	1	Right Eye	P41	normal	6.50883
Observer 4	1	Right Eye	P42	normal	4.94019
Observer 4	1	Right Eye	P43	normal	6.18498
Observer 4	1	Right Eye	P44	normal	4.27484
Observer 4	1	Right Eye	P45	normal	0.686771
Observer 4	1	Right Eye	P46	normal	5.94595
Observer 4	1	Right Eye	P47	normal	5.58172
Observer 4	1	Right Eye	P48	normal	8.26339
Observer 4	1	Right Eye	P49	normal	-5.97057
Observer 4	1	Right Eye	P50	normal	10.092
Observer 4	1	Right Eye	P51	normal	1.36159
Observer 4	1	Left Eye	P1	V-pattern	11.7624
Observer 4	1	Left Eye	P2	V-pattern	11.917
Observer 4	1	Left Eye	P3	V-pattern	32.0466
Observer 4	1	Left Eye	P4	V-pattern	27.4119
Observer 4	1	Left Eye	P5	V-pattern	17.6401
Observer 4	1	Left Eye	P6	V-pattern	22.9413
Observer 4	1	Left Eye	P7	V-pattern	21.9776
Observer 4	1	Left Eye	P8	V-pattern	13.9046
Observer 4	1	Left Eye	P9	V-pattern	6.67522
Observer 4	1	Left Eye	P10	V-pattern	15.9119
Observer 4	1	Left Eye	P11	V-pattern	23.8293
Observer 4	1	Left Eye	P12	V-pattern	14.3004
Observer 4	1	Left Eye	P13	V-pattern	14.2499
Observer 4	1	Left Eye	P14	V-pattern	22.2422
Observer 4	1	Left Eye	P15	V-pattern	29.6762
Observer 4	1	Left Eye	P16	V-pattern	23.0436
Observer 4	1	Left Eye	P17	V-pattern	5.98443
Observer 4	1	Left Eye	P18	V-pattern	16.1647
Observer 4	1	Left Eye	P19	V-pattern	18.1391
Observer 4	1	Left Eye	P20	A-pattern	-10.5557
Observer 4	1	Left Eye	P21	A-pattern	-5.03815
Observer 4	1	Left Eye	P22	A-pattern	-7.82163
Observer 4	1	Left Eye	P23	A-pattern	-7.53453
Observer 4	1	Left Eye	P24	A-pattern	-1.28366
Observer 4	1	Left Eye	P25	normal	12.195
Observer 4	1	Left Eye	P26	normal	8.4907
Observer 4	1	Left Eye	P27	normal	11.3658
Observer 4	1	Left Eye	P28	normal	10.4165
Observer 4	1	Left Eye	P29	normal	12.7678
Observer 4	1	Left Eye	P30	normal	8.23048
Observer 4	1	Left Eye	P31	normal	11.4407
Observer 4	1	Left Eye	P32	normal	1.9877
Observer 4	1	Left Eye	P33	normal	5.09067
Observer 4	1	Left Eye	P34	normal	13.0333
Observer 4	1	Left Eye	P35	normal	6.50739
Observer 4	1	Left Eye	P36	normal	2.82891
Observer 4	1	Left Eye	P37	normal	6.55686
Observer 4	1	Left Eye	P38	normal	4.21807
Observer 4	1	Left Eye	P39	normal	13.4531
Observer 4	1	Left Eye	P40	normal	3.68805
Observer 4	1	Left Eye	P41	normal	7.13651
Observer 4	1	Left Eye	P42	normal	4.08504
Observer 4	1	Left Eye	P43	normal	3.02215
Observer 4	1	Left Eye	P44	normal	6.96719
Observer 4	1	Left Eye	P45	normal	5.67165
Observer 4	1	Left Eye	P46	normal	5.11725
Observer 4	1	Left Eye	P47	normal	17.6804
Observer 4	1	Left Eye	P48	normal	13.4597
Observer 4	1	Left Eye	P49	normal	7.13875
Observer 4	1	Left Eye	P50	normal	13.433
Observer 4	1	Left Eye	P51	normal	5.8991
Observer 4	2	Right Eye	P1	V-pattern	13.3917
Observer 4	2	Right Eye	P2	V-pattern	13.302
Observer 4	2	Right Eye	P3	V-pattern	20.5415
Observer 4	2	Right Eye	P4	V-pattern	15.7463
Observer 4	2	Right Eye	P5	V-pattern	22.6272
Observer 4	2	Right Eye	P6	V-pattern	16.5713
Observer 4	2	Right Eye	P7	V-pattern	23.4912
Observer 4	2	Right Eye	P8	V-pattern	14.0977
Observer 4	2	Right Eye	P9	V-pattern	18.8539
Observer 4	2	Right Eye	P10	V-pattern	13.1105
Observer 4	2	Right Eye	P11	V-pattern	22.6198
Observer 4	2	Right Eye	P12	V-pattern	16.2468
Observer 4	2	Right Eye	P13	V-pattern	14.9994
Observer 4	2	Right Eye	P14	V-pattern	23.0373
Observer 4	2	Right Eye	P15	V-pattern	34.7773
Observer 4	2	Right Eye	P16	V-pattern	19.8325
Observer 4	2	Right Eye	P17	V-pattern	12.4818
Observer 4	2	Right Eye	P18	V-pattern	17.623
Observer 4	2	Right Eye	P19	V-pattern	13.7253
Observer 4	2	Right Eye	P20	A-pattern	-1.54365
Observer 4	2	Right Eye	P21	A-pattern	5.00271
Observer 4	2	Right Eye	P22	A-pattern	-13.2359
Observer 4	2	Right Eye	P23	A-pattern	-9.29342
Observer 4	2	Right Eye	P24	A-pattern	-3.38476
Observer 4	2	Right Eye	P25	normal	2.05541
Observer 4	2	Right Eye	P26	normal	3.06343
Observer 4	2	Right Eye	P27	normal	6.95385
Observer 4	2	Right Eye	P28	normal	8.24377
Observer 4	2	Right Eye	P29	normal	3.93022
Observer 4	2	Right Eye	P30	normal	6.2221
Observer 4	2	Right Eye	P31	normal	5.18464
Observer 4	2	Right Eye	P32	normal	5.71316
Observer 4	2	Right Eye	P33	normal	9.47792
Observer 4	2	Right Eye	P34	normal	-4.80316
Observer 4	2	Right Eye	P35	normal	8.38351
Observer 4	2	Right Eye	P36	normal	-1.31473
Observer 4	2	Right Eye	P37	normal	7.03947
Observer 4	2	Right Eye	P38	normal	4.02018
Observer 4	2	Right Eye	P39	normal	5.32277
Observer 4	2	Right Eye	P40	normal	12.1849
Observer 4	2	Right Eye	P41	normal	4.91554
Observer 4	2	Right Eye	P42	normal	-0.788904
Observer 4	2	Right Eye	P43	normal	5.49842
Observer 4	2	Right Eye	P44	normal	0.895907
Observer 4	2	Right Eye	P45	normal	7.77691
Observer 4	2	Right Eye	P46	normal	2.64504
Observer 4	2	Right Eye	P47	normal	2.27128
Observer 4	2	Right Eye	P48	normal	12.2772
Observer 4	2	Right Eye	P49	normal	8.69311
Observer 4	2	Right Eye	P50	normal	8.60501
Observer 4	2	Right Eye	P51	normal	1.71909
Observer 4	2	Left Eye	P1	V-pattern	12.4647
Observer 4	2	Left Eye	P2	V-pattern	15.1377
Observer 4	2	Left Eye	P3	V-pattern	20.303
Observer 4	2	Left Eye	P4	V-pattern	21.6621
Observer 4	2	Left Eye	P5	V-pattern	16.6888
Observer 4	2	Left Eye	P6	V-pattern	25.7161
Observer 4	2	Left Eye	P7	V-pattern	20.3902
Observer 4	2	Left Eye	P8	V-pattern	20.1094
Observer 4	2	Left Eye	P9	V-pattern	8.30267
Observer 4	2	Left Eye	P10	V-pattern	19.8841
Observer 4	2	Left Eye	P11	V-pattern	20.1268
Observer 4	2	Left Eye	P12	V-pattern	20.4492
Observer 4	2	Left Eye	P13	V-pattern	20.5788
Observer 4	2	Left Eye	P14	V-pattern	28.4858
Observer 4	2	Left Eye	P15	V-pattern	42.2074
Observer 4	2	Left Eye	P16	V-pattern	19.9153
Observer 4	2	Left Eye	P17	V-pattern	16.8869
Observer 4	2	Left Eye	P18	V-pattern	15.4331
Observer 4	2	Left Eye	P19	V-pattern	15.023
Observer 4	2	Left Eye	P20	A-pattern	1.36139
Observer 4	2	Left Eye	P21	A-pattern	-2.73415
Observer 4	2	Left Eye	P22	A-pattern	-3.75303
Observer 4	2	Left Eye	P23	A-pattern	-10.9515
Observer 4	2	Left Eye	P24	A-pattern	4.97485
Observer 4	2	Left Eye	P25	normal	10.7984
Observer 4	2	Left Eye	P26	normal	9.66361
Observer 4	2	Left Eye	P27	normal	12.1823
Observer 4	2	Left Eye	P28	normal	12.208
Observer 4	2	Left Eye	P29	normal	12.507
Observer 4	2	Left Eye	P30	normal	9.60391
Observer 4	2	Left Eye	P31	normal	12.4441
Observer 4	2	Left Eye	P32	normal	5.96584
Observer 4	2	Left Eye	P33	normal	6.85612
Observer 4	2	Left Eye	P34	normal	13.5022
Observer 4	2	Left Eye	P35	normal	4.96838
Observer 4	2	Left Eye	P36	normal	3.73895
Observer 4	2	Left Eye	P37	normal	4.93204
Observer 4	2	Left Eye	P38	normal	7.27868
Observer 4	2	Left Eye	P39	normal	6.52918
Observer 4	2	Left Eye	P40	normal	2.61143
Observer 4	2	Left Eye	P41	normal	5.66477
Observer 4	2	Left Eye	P42	normal	7.09645
Observer 4	2	Left Eye	P43	normal	-0.109169
Observer 4	2	Left Eye	P44	normal	8.00677
Observer 4	2	Left Eye	P45	normal	0.349821
Observer 4	2	Left Eye	P46	normal	9.89841
Observer 4	2	Left Eye	P47	normal	11.841
Observer 4	2	Left Eye	P48	normal	2.37332
Observer 4	2	Left Eye	P49	normal	12.1523
Observer 4	2	Left Eye	P50	normal	9.98548
Observer 4	2	Left Eye	P51	normal	6.40868
Observer 5	1	Right Eye	P1	V-pattern	11.1325
Observer 5	1	Right Eye	P2	V-pattern	9.24319
Observer 5	1	Right Eye	P3	V-pattern	22.4254
Observer 5	1	Right Eye	P4	V-pattern	16.4595
Observer 5	1	Right Eye	P5	V-pattern	24.2208
Observer 5	1	Right Eye	P6	V-pattern	16.2565
Observer 5	1	Right Eye	P7	V-pattern	22.5018
Observer 5	1	Right Eye	P8	V-pattern	14.6949
Observer 5	1	Right Eye	P9	V-pattern	15.9347
Observer 5	1	Right Eye	P10	V-pattern	17.297
Observer 5	1	Right Eye	P11	V-pattern	20.9551
Observer 5	1	Right Eye	P12	V-pattern	20.845
Observer 5	1	Right Eye	P13	V-pattern	19.5574
Observer 5	1	Right Eye	P14	V-pattern	18.8476
Observer 5	1	Right Eye	P15	V-pattern	31.2604
Observer 5	1	Right Eye	P16	V-pattern	24.8184
Observer 5	1	Right Eye	P17	V-pattern	14.5933
Observer 5	1	Right Eye	P18	V-pattern	12.6623
Observer 5	1	Right Eye	P19	V-pattern	12.8041
Observer 5	1	Right Eye	P20	A-pattern	-2.28302
Observer 5	1	Right Eye	P21	A-pattern	6.91668
Observer 5	1	Right Eye	P22	A-pattern	-10.5797
Observer 5	1	Right Eye	P23	A-pattern	1.14825
Observer 5	1	Right Eye	P24	A-pattern	-5.80882
Observer 5	1	Right Eye	P25	normal	1.73105
Observer 5	1	Right Eye	P26	normal	7.58762
Observer 5	1	Right Eye	P27	normal	7.62756
Observer 5	1	Right Eye	P28	normal	10.4337
Observer 5	1	Right Eye	P29	normal	3.28995
Observer 5	1	Right Eye	P30	normal	11.0205
Observer 5	1	Right Eye	P31	normal	3.63338
Observer 5	1	Right Eye	P32	normal	4.52779
Observer 5	1	Right Eye	P33	normal	8.98907
Observer 5	1	Right Eye	P34	normal	-1.31769
Observer 5	1	Right Eye	P35	normal	8.04081
Observer 5	1	Right Eye	P36	normal	7.89394
Observer 5	1	Right Eye	P37	normal	7.10848
Observer 5	1	Right Eye	P38	normal	3.31271
Observer 5	1	Right Eye	P39	normal	2.16731
Observer 5	1	Right Eye	P40	normal	9.39063
Observer 5	1	Right Eye	P41	normal	4.66567
Observer 5	1	Right Eye	P42	normal	4.28483
Observer 5	1	Right Eye	P43	normal	6.07177
Observer 5	1	Right Eye	P44	normal	2.64286
Observer 5	1	Right Eye	P45	normal	0.719012
Observer 5	1	Right Eye	P46	normal	6.34392
Observer 5	1	Right Eye	P47	normal	5.02777
Observer 5	1	Right Eye	P48	normal	8.33351
Observer 5	1	Right Eye	P49	normal	6.79676
Observer 5	1	Right Eye	P50	normal	8.79257
Observer 5	1	Right Eye	P51	normal	1.11674
Observer 5	1	Left Eye	P1	V-pattern	11.6119
Observer 5	1	Left Eye	P2	V-pattern	10.9666
Observer 5	1	Left Eye	P3	V-pattern	27.3499
Observer 5	1	Left Eye	P4	V-pattern	27.9724
Observer 5	1	Left Eye	P5	V-pattern	16.8077
Observer 5	1	Left Eye	P6	V-pattern	22.5308
Observer 5	1	Left Eye	P7	V-pattern	23.0963
Observer 5	1	Left Eye	P8	V-pattern	17.7712
Observer 5	1	Left Eye	P9	V-pattern	7.58989
Observer 5	1	Left Eye	P10	V-pattern	14.7954
Observer 5	1	Left Eye	P11	V-pattern	24.1495
Observer 5	1	Left Eye	P12	V-pattern	13.5525
Observer 5	1	Left Eye	P13	V-pattern	14.541
Observer 5	1	Left Eye	P14	V-pattern	22.8302
Observer 5	1	Left Eye	P15	V-pattern	29.4714
Observer 5	1	Left Eye	P16	V-pattern	25.8428
Observer 5	1	Left Eye	P17	V-pattern	11.9518
Observer 5	1	Left Eye	P18	V-pattern	16.0273
Observer 5	1	Left Eye	P19	V-pattern	16.9713
Observer 5	1	Left Eye	P20	A-pattern	-11.3572
Observer 5	1	Left Eye	P21	A-pattern	-5.59418
Observer 5	1	Left Eye	P22	A-pattern	-6.99455
Observer 5	1	Left Eye	P23	A-pattern	-6.72777
Observer 5	1	Left Eye	P24	A-pattern	-2.3681
Observer 5	1	Left Eye	P25	normal	10.934
Observer 5	1	Left Eye	P26	normal	7.58657
Observer 5	1	Left Eye	P27	normal	10.5923
Observer 5	1	Left Eye	P28	normal	10.4576
Observer 5	1	Left Eye	P29	normal	12.669
Observer 5	1	Left Eye	P30	normal	8.05461
Observer 5	1	Left Eye	P31	normal	13.3299
Observer 5	1	Left Eye	P32	normal	2.91353
Observer 5	1	Left Eye	P33	normal	5.35382
Observer 5	1	Left Eye	P34	normal	12.0264
Observer 5	1	Left Eye	P35	normal	6.5984
Observer 5	1	Left Eye	P36	normal	2.28437
Observer 5	1	Left Eye	P37	normal	7.40634
Observer 5	1	Left Eye	P38	normal	4.92196
Observer 5	1	Left Eye	P39	normal	12.9711
Observer 5	1	Left Eye	P40	normal	3.41691
Observer 5	1	Left Eye	P41	normal	8.52937
Observer 5	1	Left Eye	P42	normal	3.97643
Observer 5	1	Left Eye	P43	normal	2.24907
Observer 5	1	Left Eye	P44	normal	8.28163
Observer 5	1	Left Eye	P45	normal	6.04179
Observer 5	1	Left Eye	P46	normal	6.05496
Observer 5	1	Left Eye	P47	normal	17.0088
Observer 5	1	Left Eye	P48	normal	14.0632
Observer 5	1	Left Eye	P49	normal	8.0393
Observer 5	1	Left Eye	P50	normal	13.0083
Observer 5	1	Left Eye	P51	normal	5.89102
Observer 5	2	Right Eye	P1	V-pattern	13.3093
Observer 5	2	Right Eye	P2	V-pattern	12.3808
Observer 5	2	Right Eye	P3	V-pattern	21.0888
Observer 5	2	Right Eye	P4	V-pattern	19.3148
Observer 5	2	Right Eye	P5	V-pattern	22.5674
Observer 5	2	Right Eye	P6	V-pattern	16.3594
Observer 5	2	Right Eye	P7	V-pattern	25.4213
Observer 5	2	Right Eye	P8	V-pattern	15.1965
Observer 5	2	Right Eye	P9	V-pattern	19.6113
Observer 5	2	Right Eye	P10	V-pattern	12.2989
Observer 5	2	Right Eye	P11	V-pattern	22.8269
Observer 5	2	Right Eye	P12	V-pattern	16.6617
Observer 5	2	Right Eye	P13	V-pattern	15.6807
Observer 5	2	Right Eye	P14	V-pattern	24.8194
Observer 5	2	Right Eye	P15	V-pattern	35.3516
Observer 5	2	Right Eye	P16	V-pattern	23.8145
Observer 5	2	Right Eye	P17	V-pattern	14.2965
Observer 5	2	Right Eye	P18	V-pattern	9.57251
Observer 5	2	Right Eye	P19	V-pattern	19.2179
Observer 5	2	Right Eye	P20	A-pattern	-2.99424
Observer 5	2	Right Eye	P21	A-pattern	5.97337
Observer 5	2	Right Eye	P22	A-pattern	-11.6021
Observer 5	2	Right Eye	P23	A-pattern	1.46544
Observer 5	2	Right Eye	P24	A-pattern	-4.95131
Observer 5	2	Right Eye	P25	normal	1.0529
Observer 5	2	Right Eye	P26	normal	4.39497
Observer 5	2	Right Eye	P27	normal	5.97601
Observer 5	2	Right Eye	P28	normal	8.38141
Observer 5	2	Right Eye	P29	normal	4.00659
Observer 5	2	Right Eye	P30	normal	6.99109
Observer 5	2	Right Eye	P31	normal	4.19669
Observer 5	2	Right Eye	P32	normal	5.30804
Observer 5	2	Right Eye	P33	normal	12.3639
Observer 5	2	Right Eye	P34	normal	-5.21635
Observer 5	2	Right Eye	P35	normal	7.85465
Observer 5	2	Right Eye	P36	normal	0.556967
Observer 5	2	Right Eye	P37	normal	7.87703
Observer 5	2	Right Eye	P38	normal	3.08445
Observer 5	2	Right Eye	P39	normal	6.18365
Observer 5	2	Right Eye	P40	normal	11.6572
Observer 5	2	Right Eye	P41	normal	4.24509
Observer 5	2	Right Eye	P42	normal	-1.01864
Observer 5	2	Right Eye	P43	normal	6.59786
Observer 5	2	Right Eye	P44	normal	0.713823
Observer 5	2	Right Eye	P45	normal	7.93285
Observer 5	2	Right Eye	P46	normal	2.75173
Observer 5	2	Right Eye	P47	normal	1.48024
Observer 5	2	Right Eye	P48	normal	13.9046
Observer 5	2	Right Eye	P49	normal	7.97954
Observer 5	2	Right Eye	P50	normal	9.12478
Observer 5	2	Right Eye	P51	normal	-0.236954
Observer 5	2	Left Eye	P1	V-pattern	11.7959
Observer 5	2	Left Eye	P2	V-pattern	14.9283
Observer 5	2	Left Eye	P3	V-pattern	20.0963
Observer 5	2	Left Eye	P4	V-pattern	22.9211
Observer 5	2	Left Eye	P5	V-pattern	16.8502
Observer 5	2	Left Eye	P6	V-pattern	25.2789
Observer 5	2	Left Eye	P7	V-pattern	20.3622
Observer 5	2	Left Eye	P8	V-pattern	19.8531
Observer 5	2	Left Eye	P9	V-pattern	9.32495
Observer 5	2	Left Eye	P10	V-pattern	21.0105
Observer 5	2	Left Eye	P11	V-pattern	20.668
Observer 5	2	Left Eye	P12	V-pattern	19.5113
Observer 5	2	Left Eye	P13	V-pattern	21.0674
Observer 5	2	Left Eye	P14	V-pattern	30.0491
Observer 5	2	Left Eye	P15	V-pattern	43.1091
Observer 5	2	Left Eye	P16	V-pattern	21.4993
Observer 5	2	Left Eye	P17	V-pattern	19.565
Observer 5	2	Left Eye	P18	V-pattern	17.47
Observer 5	2	Left Eye	P19	V-pattern	12.7012
Observer 5	2	Left Eye	P20	A-pattern	1.48124
Observer 5	2	Left Eye	P21	A-pattern	-2.1477
Observer 5	2	Left Eye	P22	A-pattern	-4.59552
Observer 5	2	Left Eye	P23	A-pattern	-7.63143
Observer 5	2	Left Eye	P24	A-pattern	3.96922
Observer 5	2	Left Eye	P25	normal	14.2387
Observer 5	2	Left Eye	P26	normal	9.63953
Observer 5	2	Left Eye	P27	normal	13.6208
Observer 5	2	Left Eye	P28	normal	11.8595
Observer 5	2	Left Eye	P29	normal	12.1835
Observer 5	2	Left Eye	P30	normal	9.78241
Observer 5	2	Left Eye	P31	normal	11.5782
Observer 5	2	Left Eye	P32	normal	7.42088
Observer 5	2	Left Eye	P33	normal	9.58816
Observer 5	2	Left Eye	P34	normal	14.1649
Observer 5	2	Left Eye	P35	normal	5.80411
Observer 5	2	Left Eye	P36	normal	4.62384
Observer 5	2	Left Eye	P37	normal	6.2729
Observer 5	2	Left Eye	P38	normal	6.36317
Observer 5	2	Left Eye	P39	normal	9.42371
Observer 5	2	Left Eye	P40	normal	4.19571
Observer 5	2	Left Eye	P41	normal	5.041
Observer 5	2	Left Eye	P42	normal	8.32264
Observer 5	2	Left Eye	P43	normal	3.22696
Observer 5	2	Left Eye	P44	normal	6.89746
Observer 5	2	Left Eye	P45	normal	0.351965
Observer 5	2	Left Eye	P46	normal	9.15081
Observer 5	2	Left Eye	P47	normal	11.2054
Observer 5	2	Left Eye	P48	normal	3.78569
Observer 5	2	Left Eye	P49	normal	11.0275
Observer 5	2	Left Eye	P50	normal	10.5122
Observer 5	2	Left Eye	P51	normal	7.58058
