# Supplementary material for: Reliability and reproducibility of disc-foveal angle measurements by non-mydriatic fundus photography
Source: PLoS One. 2018 Jan 25;13(1):e0191007. doi: 10.1371/journal.pone.0191007 (PMC5784919; doi:10.1371/journal.pone.0191007)
Supplement: S2 Table — (XLSX) [file pone.0191007.s002.xlsx]

## Sheet: nouvelle forme
Torsion	Laterality	Time	Group
11.1325	Right Eye	pre operative	V-pattern
9.24319	Right Eye	pre operative	V-pattern
22.4254	Right Eye	pre operative	V-pattern
16.4595	Right Eye	pre operative	V-pattern
24.2208	Right Eye	pre operative	V-pattern
16.2565	Right Eye	pre operative	V-pattern
22.5018	Right Eye	pre operative	V-pattern
14.6949	Right Eye	pre operative	V-pattern
15.9347	Right Eye	pre operative	V-pattern
17.297	Right Eye	pre operative	V-pattern
20.9551	Right Eye	pre operative	V-pattern
20.845	Right Eye	pre operative	V-pattern
19.5574	Right Eye	pre operative	V-pattern
18.8476	Right Eye	pre operative	V-pattern
31.2604	Right Eye	pre operative	V-pattern
24.8184	Right Eye	pre operative	V-pattern
14.5933	Right Eye	pre operative	V-pattern
12.6623	Right Eye	pre operative	V-pattern
12.8041	Right Eye	pre operative	V-pattern
-2.28302	Right Eye	pre operative	A-pattern
6.91668	Right Eye	pre operative	A-pattern
-10.5797	Right Eye	pre operative	A-pattern
1.14825	Right Eye	pre operative	A-pattern
-5.80882	Right Eye	pre operative	A-pattern
11.6119	Left Eye	pre operative	V-pattern
10.9666	Left Eye	pre operative	V-pattern
27.3499	Left Eye	pre operative	V-pattern
27.9724	Left Eye	pre operative	V-pattern
16.8077	Left Eye	pre operative	V-pattern
22.5308	Left Eye	pre operative	V-pattern
23.0963	Left Eye	pre operative	V-pattern
17.7712	Left Eye	pre operative	V-pattern
7.58989	Left Eye	pre operative	V-pattern
14.7954	Left Eye	pre operative	V-pattern
24.1495	Left Eye	pre operative	V-pattern
13.5525	Left Eye	pre operative	V-pattern
14.541	Left Eye	pre operative	V-pattern
22.8302	Left Eye	pre operative	V-pattern
29.4714	Left Eye	pre operative	V-pattern
25.8428	Left Eye	pre operative	V-pattern
11.9518	Left Eye	pre operative	V-pattern
16.0273	Left Eye	pre operative	V-pattern
16.9713	Left Eye	pre operative	V-pattern
-11.3572	Left Eye	pre operative	A-pattern
-5.59418	Left Eye	pre operative	A-pattern
-6.99455	Left Eye	pre operative	A-pattern
-6.72777	Left Eye	pre operative	A-pattern
-2.3681	Left Eye	pre operative	A-pattern
9.44175	Right Eye	post operative	V-pattern
11.3272	Right Eye	post operative	V-pattern
5.98558	Right Eye	post operative	V-pattern
12.8239	Right Eye	post operative	V-pattern
11.9988	Right Eye	post operative	V-pattern
8.23446	Right Eye	post operative	V-pattern
-0.95531	Right Eye	post operative	V-pattern
9.55912	Right Eye	post operative	V-pattern
7.62261	Right Eye	post operative	V-pattern
6.22013	Right Eye	post operative	V-pattern
6.98286	Right Eye	post operative	V-pattern
9.66909	Right Eye	post operative	V-pattern
11.2715	Right Eye	post operative	V-pattern
8.46217	Right Eye	post operative	V-pattern
12.5987	Right Eye	post operative	V-pattern
6.73127	Right Eye	post operative	V-pattern
8.72267	Right Eye	post operative	V-pattern
-0.432155	Right Eye	post operative	V-pattern
3.70966	Right Eye	post operative	V-pattern
-0.622094	Right Eye	post operative	A-pattern
9.64976	Right Eye	post operative	A-pattern
3.75464	Right Eye	post operative	A-pattern
2.60286	Right Eye	post operative	A-pattern
9.44097	Right Eye	post operative	A-pattern
8.40756	Left Eye	post operative	V-pattern
6.56287	Left Eye	post operative	V-pattern
9.77946	Left Eye	post operative	V-pattern
16.8575	Left Eye	post operative	V-pattern
15.8346	Left Eye	post operative	V-pattern
16.5726	Left Eye	post operative	V-pattern
8.36202	Left Eye	post operative	V-pattern
4.80127	Left Eye	post operative	V-pattern
4.8432	Left Eye	post operative	V-pattern
8.90808	Left Eye	post operative	V-pattern
13.2968	Left Eye	post operative	V-pattern
9.98192	Left Eye	post operative	V-pattern
14.0822	Left Eye	post operative	V-pattern
15.6472	Left Eye	post operative	V-pattern
17.7984	Left Eye	post operative	V-pattern
5.66019	Left Eye	post operative	V-pattern
0.747477	Left Eye	post operative	V-pattern
11.5883	Left Eye	post operative	V-pattern
2.48235	Left Eye	post operative	V-pattern
-0.550667	Left Eye	post operative	A-pattern
0.955721	Left Eye	post operative	A-pattern
-4.1461	Left Eye	post operative	A-pattern
11.5454	Left Eye	post operative	A-pattern
1.33684	Left Eye	post operative	A-pattern
1.73105	Right Eye	control	normal
7.58762	Right Eye	control	normal
7.62756	Right Eye	control	normal
10.4337	Right Eye	control	normal
3.28995	Right Eye	control	normal
11.0205	Right Eye	control	normal
3.63338	Right Eye	control	normal
4.52779	Right Eye	control	normal
8.98907	Right Eye	control	normal
-1.31769	Right Eye	control	normal
8.04081	Right Eye	control	normal
7.89394	Right Eye	control	normal
7.10848	Right Eye	control	normal
3.31271	Right Eye	control	normal
2.16731	Right Eye	control	normal
9.39063	Right Eye	control	normal
4.66567	Right Eye	control	normal
4.28483	Right Eye	control	normal
6.07177	Right Eye	control	normal
2.64286	Right Eye	control	normal
0.719012	Right Eye	control	normal
6.34392	Right Eye	control	normal
5.02777	Right Eye	control	normal
8.33351	Right Eye	control	normal
6.79676	Right Eye	control	normal
8.79257	Right Eye	control	normal
1.11674	Right Eye	control	normal
10.934	Left Eye	control	normal
7.58657	Left Eye	control	normal
10.5923	Left Eye	control	normal
10.4576	Left Eye	control	normal
12.669	Left Eye	control	normal
8.05461	Left Eye	control	normal
13.3299	Left Eye	control	normal
2.91353	Left Eye	control	normal
5.35382	Left Eye	control	normal
12.0264	Left Eye	control	normal
6.5984	Left Eye	control	normal
2.28437	Left Eye	control	normal
7.40634	Left Eye	control	normal
4.92196	Left Eye	control	normal
12.9711	Left Eye	control	normal
3.41691	Left Eye	control	normal
8.52937	Left Eye	control	normal
3.97643	Left Eye	control	normal
2.24907	Left Eye	control	normal
8.28163	Left Eye	control	normal
6.04179	Left Eye	control	normal
6.05496	Left Eye	control	normal
17.0088	Left Eye	control	normal
14.0632	Left Eye	control	normal
6.79676	Left Eye	control	normal
13.0083	Left Eye	control	normal
5.89102	Left Eye	control	normal
